# Supplementary material for: Efficacy and safety of Chinese medicine injection combined with concurrent chemoradiotherapy in the treatment of esophageal cancer: a Bayesian network meta-analysis
Source: Front Med (Lausanne). 2025 Oct 14;12:1643598. doi: 10.3389/fmed.2025.1643598 (PMC12558960; doi:10.3389/fmed.2025.1643598)
Supplement: Supplementary file 3 [file Data_Sheet_3.xlsx]

## Sheet: Sheet1
The Detailed Search Strategy
Search strategy of Pubmed：
No.	Search items
#1	"Esophageal Neoplasms"[MeSH Terms]
#2	"cancer of esophagus"[Title/Abstract] OR "esophageal cancer*"[Title/Abstract] OR "esophageal mass*"[Title/Abstract] OR "esophageal neoplasm*"[Title/Abstract] OR "esophageal tumor*"[Title/Abstract] OR "esophagus cancer*"[Title/Abstract] OR "esophagus neoplasm*"[Title/Abstract] OR "esophagus tumo*"[Title/Abstract] OR "neoplas* of the esophagus"[Title/Abstract] OR (("neoplasms"[MeSH Terms] OR "neopl…
#3	#1 OR #2
#4	"injections"[MeSH Terms]
#5	"inject*"[Title/Abstract]
#6	#4 OR #5
#7	"random*"[Title/Abstract] OR "RCT"[Title/Abstract] OR "randomized controlled trial"[Title/Abstract] OR "control*"[Title/Abstract]
#8	#3 AND #6 AND #7
Search strategy of Embase：
No.	Search items
#1	'esophagus tumor'/exp
#2	'cancer of esophagus':ab,ti OR 'esophageal cancer*':ab,ti OR 'esophageal mass*':ab,ti OR 'esophageal neoplasm*':ab,ti OR 'esophageal tumor*':ab,ti OR 'esophagus cancer*':ab,ti OR 'esophagus neoplasm*':ab,ti OR 'esophagus tumo*':ab,ti OR 'neoplas* of the esophagus':ab,ti OR 'neoplasia of the oesophagus':ab,ti OR 'neoplastic esophag*':ab,ti OR 'neoplastic oesophageal':ab,ti OR 'oesophageal neoplasm…
#3	#1 OR #2
#4	'injection'/exp
#5	inject*:ab,ti
#6	#4 OR #5
#7	'random*':ab,ti OR 'rct':ab,ti OR 'randomized controlled trial':ab,ti OR 'control*':ab,ti
#8	#3 AND #6 AND #7
Search strategy of Cochrane Library：
No.	Search items
#1	MeSH descriptor: [Esophageal Neoplasms] explode all trees
#2	(Cancer of Esophagus or Esophageal Cancer* or esophageal mass* or Esophageal Neoplasm* or esophageal tumor* or Esophagus Cancer* or Esophagus Neoplasm* or esophagus tumo* or neoplas* of the esophagus or neoplasia of the oesophagus or neoplastic esophag* or neoplastic oesophageal or oesophageal neoplasms or oesophageal tumo* or oesophagus tumo* or tumor* of the esophagus or tumour* of the oesophag…
#3	#1 or #2
#4	MeSH descriptor: [Injections] explode all trees
#5	(inject*):ti,ab,kw
#6	#4 or #5
#7	(random* or RCT or randomized controlled trial or control*):ti,ab,kw
#8	#3 and #6 and #7
Search strategy of Web of Science：
No.	Search items
#1	TS=(Cancer of Esophagus or Esophageal Cancer* or esophageal mass* or Esophageal Neoplasm* or esophageal tumor* or Esophagus Cancer* or Esophagus Neoplasm* or esophagus tumo* or neoplas* of the esophagus or neoplasia of the oesophagus or neoplastic esophag* or neoplastic oesophageal or oesophageal neoplasms or oesophageal tumo* or oesophagus tumo* or tumor* of the esophagus or tumour* of the oesop…
#2	TS=(inject*)
#3	TS=(random* or RCT or randomized controlled trial or control*)
#4	#3 AND #2 AND #1
Search strategy of China National Knowledge Infrastructure：
No.	Search items
#1	TKA%='食管癌' OR TKA%='食道癌' OR TKA%='食管肿瘤' OR TKA%='食管鳞状上皮细胞癌' OR TKA%='食管鳞癌' OR TKA%='食道鳞癌' OR TKA%='食道鳞状细胞癌' OR TKA%='食管鳞形细胞癌'
#2	TKA%='注射液' OR TKA%='注射剂' OR TKA%='注射'
#3	TKA%='随机'
#4	#1 AND #2 AND #3
Search strategy of Wanfang Database：
No.	Search items
#1	全部:(食管癌) OR 全部:(食道癌) OR 全部:(食管肿瘤) OR 全部:(食管鳞状上皮细胞癌) OR 全部:(食管鳞癌) OR 全部:(食道鳞癌) OR 全部:(食道鳞状细胞癌) OR 全部:(食管鳞形细胞癌)
#2	全部:(注射液) OR 全部:(注射剂) OR 全部:(注射)
#3	全部:(随机)
#4	#1 AND #2 AND #3
Search strategy of Chinese Biomedical Literature Database：
No.	Search items
#1	"食管癌"[常用字段:智能] OR "食道癌"[常用字段:智能] OR "食管肿瘤"[常用字段:智能] OR "食管鳞状上皮细胞癌"[常用字段:智能] OR "食管鳞癌"[常用字段:智能] OR "食道鳞癌"[常用字段:智能] OR "食道鳞状细胞癌"[常用字段:智能] OR "食管鳞形细胞癌"[常用字段:智能]
#2	"注射液"[常用字段:智能] OR "注射剂"[常用字段:智能] OR "注射"[常用字段:智能]
#3	随机[常用字段:智能]
#4	#1 AND #2 AND #3
Search strategy of Weipu Journal Database：
No.	Search items
#1	U=(食管癌 OR 食道癌 OR 食管肿瘤 OR 食管鳞状上皮细胞癌 OR 食管鳞癌 OR 食道鳞癌 OR 食道鳞状细胞癌 OR 食管鳞形细胞癌)
#2	U=(注射液 OR 注射剂 OR 注射)
#3	U=(随机)
#4	#1 AND #2 AND #3
