# Supplementary material for: Efficacy and safety of Chinese medicine injection combined with concurrent chemoradiotherapy in the treatment of esophageal cancer: a Bayesian network meta-analysis
Source: Front Med (Lausanne). 2025 Oct 14;12:1643598. doi: 10.3389/fmed.2025.1643598 (PMC12558960; doi:10.3389/fmed.2025.1643598)
Supplement: Supplementary file 4 [file Data_Sheet_4.xlsx]

## Sheet: Sheet1
Details of the included CMIs
Chinese medicine injections	Source	Raw material of botanical drugs	Scientific name of the plant	Indication	Quality control reported? (Y/N)	Chemical analysis reported (Y/N)	Processing and Extraction Methods
Aidi injection	Guizhou Yibai Pharmaceutical Co., Ltd.	Mylabris, Ginseng Radix Et Rhizoma, Astragali Radix, Acanthopanacis Senticosi Radix Et Rhizoma Seu Caulis	Mylabris phalerata.[Coccinellidae], Panax ginseng C.A.Mey. [Araliaceae], Astragalus mongholicus Bunge [Fabaceae], Eleutherococcus senticosus (Rupr. & Maxim.) Maxim. [Araliaceae]	Primary liver cancer, lung cancer, rectal cancer, malignant lymphoma, gynecological malignant tumors, etc.	Y-National Pharmaceutical Standard: Z52020236	Y – HPLC	Ethanol extraction and water extraction with alcohol precipitation
Fufangkushen kushen injection	Shanxi Zhendong Pharmaceutical Co., Ltd.	Radix Sophorae Flavescentis, Rhizoma Smilacis Glabrae	Sophora flavescens Aiton [Fabaceae], Smilax glabra Roxb. [Smilacaceae]	Cancer pain, bleeding	Y-National Pharmaceutical Standard: Z14021231, Z14021230	Y – HPLC	Ethanol extraction and water extraction with alcohol precipitation
Astragalus polysaccharides injection	Tianjin Cinorch Pharmaceutical Co., Ltd.	Astragalus Polysaccharides	Astragalus mongholicus Bunge [Fabaceae]	Fatigue, spontaneous sweating, shortness of breath, anorexia of Qi deficiency syndrome; patients with aleucocytosis, low quality of life, and immunocompromise after chemotherapy	Y-National Pharmaceutical Standard: Z20040086	Y – HPLC	Water extraction with alcohol precipitation and polysaccharide purification
Kangai injection	Changbaishan Pharmaceutical Co., Ltd.	Astragali Radix, Ginseng Radix Et Rhizoma, Oxymatrine	Astragalus mongholicus Bunge [Fabaceae], Panax ginseng C.A.Mey. [Araliaceae], Sophora flavescens Aiton [Fabaceae]	Primary liver cancer, lung cancer, rectal cancer, malignant lymphoma, gynecological malignant tumors; neutropenia and thrombocytopenia; chronic hepatitis B from various causes.	Y-National Pharmaceutical Standard: Z20026868	Y – HPLC	Water extraction and ethanol extraction
Kanglaite injection	Zhejiang Kanglaite Pharmaceutical Co., Ltd.	Jobstears Seed Oil	Coix lacryma-jobi L. [Poaceae]	Unfavorable operation of Qi and yin deficiency, spleen deficiency and dampness retention with primary non-small cell lung cancer and primary liver cancer; has anti-cachexia and analgesic effects in patients with advanced cancer	Y-National Pharmaceutical Standard: Z10970091	Y – HPLC	Supercritical CO₂ extraction and emulsification
Matrine injection	Henan Shennong Pharmaceutical Co., Ltd.	Oxymatrine	Sophora flavescens Aiton [Fabaceae]	Treatment of chronic hepatitis B and leukopenia caused by tumor radiotherapy, chemotherapy and other causes of leukopenia	Y-National Pharmaceutical Standard: H20064214	Y – HPLC	Ethanol extraction
Elemene injection	CSPC Yuanda (Dalian) Pharmaceutical Co., Ltd., Dalian Huali Golden Port Pharmaceutical Co., Ltd.	β-, γ-, δ-elemene mixture	Curcuma longa L. [Zingiberaceae]	As first-line treatment for malignant pleural effusion, ascites, brain tumors, respiratory tract and digestive tract tumors; as second-line therapy for gynecologic cancer, breast cancer, skin cancer, bone metastasis, lymphoma, leukemia, etc..	Y-National Pharmaceutical Standard: H20110114, H10960114	Y – HPLC	Distillation extraction
Shenfu injection	China Resources Sanjiu (Ya 'an) Pharmaceutical Co., Ltd.	Radix Ginseng, Radix Aconiti Carmichaeli	Panax ginseng C.A.Mey. [Araliaceae], Aconitum carmichaelii Debeaux [Ranunculaceae]	Desertion syndrome caused by excessive Yang Qi desertion (infectious, hemorrhagic and fluid loss shock); deficiency of Yang or Qi with palpitation, cough, stomachache, diarrhea, rheumatism, etc.	Y-National Pharmaceutical Standard: Z51021920	Y – HPLC	High-temperature water extraction
Shenmai injection	Zhengda Youth Bao Pharmaceutical Co., Ltd., Sichuan Shenghe Pharmaceutical Co., Ltd.	Radix Ginseng, Radix Ophiopogonis	Panax ginseng C.A.Mey. [Araliaceae], Ophiopogon japonicus (Thunb.) Ker Gawl. [Asparagaceae]	Shock, coronary heart disease, viral myocarditis, chronic pulmonary heart disease and neutropenia with deficiency of Qi and Yin; improve the immune function of patients with tumors, combined with chemotherapy to enhance the curative effect and reduce the toxic and side effects	Y-National Pharmaceutical Standard: Z33020021, Z13020888	Y – HPLC	Water extraction and water extraction with alcohol precipitation
Shenqifuzheng injection	Lizhu Group Limin pharmaceutical Factory	Astragali Radix, Ligustri Lucidi Fructus, Codonopsis Radix	Astragalus mongholicus Bunge [Fabaceae], Ligustrum lucidum W.T.Aiton [Oleaceae], Codonopsis pilosula (Franch.) Nannf. [Campanulaceae]	Fatigue, lack of strength, vertigo caused by asthenia of pulmonosplenic Qi; auxiliary treatment of the above symptoms for lung cancer and gastric cancer	Y-National Pharmaceutical Standard: Z19990065	Y – HPLC	Water extraction with alcohol precipitation
Xiaoaiping injection	Nanjing Sanhome Pharmaceutical Co., Ltd.	Marsdeniae Tenacissimae Caulis	Gongronemopsis tenacissima (Roxb.) S.Reuss, Liede & Meve [Apocynaceae]	Esophageal cancer, gastric cancer, lung cancer, liver cancer; combination with radiotherapy and chemotherapy as adjuvant therapy	Y-National Pharmaceutical Standard: Z20025868	Y – HPLC	Water extraction with alcohol precipitation
Xiyanping injection	Jiangxi Qingfeng Pharmaceutical Co., Ltd.	Andrographolide Sulfonate	Andrographis paniculata (Burm.f.) Nees [Acanthaceae]	Bronchitis; tonsillitis; bacillary dysentery	Y-National Pharmaceutical Standard: Z20026249; National Food and Drug Administration National Drug Standard: WS-10863(ZD-0863)-2002-2011-Z	Y – HPLC	Ethanol extraction and sulfonation treatment
Brucea javanica oil emulsion injection	Shenyang Yaoda Leiyunshang Pharmaceutical Co., Ltd.	Bruceae Fructus	Brucea javanica (L.) Merr. [Simaroubaceae]	Lung cancer, brain metastasis of lung cancer and digestive system neoplasms	Y-National Pharmaceutical Standard: Z21020639	Y – HPLC	Cold pressing oil emulsification
